# Supplementary material for: Insulin Resistance in Bipolar Disorder: A Real-World Cross-Sectional Study
Source: J Pers Med. 2026 Jan 12;16(1):47. doi: 10.3390/jpm16010047 (PMC12843439; doi:10.3390/jpm16010047)
Supplement: Supplementary file 1 [file jpm-16-00047-s001.zip]

Archive with 1 entries (1 files):
- jpm-3990138-supplementary.pdf
